# Supplementary material for: Molecular basis of A. thaliana KEOPS complex in biosynthesizing tRNA t6A
Source: Nucleic Acids Res. 2024 Mar 13;52(8):4523–40. doi: 10.1093/nar/gkae179 (PMC11077089; doi:10.1093/nar/gkae179)
Supplement: gkae179_Supplemental_Files [file gkae179_supplemental_files.zip]

Archive with 2 entries (2 files):
- NAR-03581-R-2023-Supplementary.pdf
- Supplementary_Table_4.xlsx
