# Supplementary material for: Molecular basis of A. thaliana KEOPS complex in biosynthesizing tRNA t6A
Source: Nucleic Acids Res. 2024 Mar 13;52(8):4523–40. doi: 10.1093/nar/gkae179 (PMC11077089; doi:10.1093/nar/gkae179)
Supplement: gkae179_Supplemental_Files [file gkae179_supplemental_files.zip › Supplementary_Table_4.xlsx]

## Sheet: Sheet1
Supplementary Table 4. Proteins identified by LC–MS/MS proteomic analysis are listed according to iBAQ values.
Uniprot ID	Mol. weight [kDa]	iBAQ	Description
O49653 (KAE1)	38.767	5313400000	N(6)-L-threonylcarbamoyladenine synthase
Q6NMZ4 (CGI121)	18.826	5188600000	EKC/KEOPS complex subunit tprkb-like protein
Q94K14 (BUD32)	25.132	3619800000	Non-specific serine/threonine protein kinase
Q8GWD7 (PCC1)	10.752	2922700000	EKC/KEOPS complex subunit PCC1
Q9SUR0	17.518	339460000	Polyketide cyclase/dehydrase and lipid transport superfamily protein
Q9SLJ2	10.796	254510000	Histidine-rich dehydrin of 11 kDa
Q42547	56.695	167380000	Catalase-3
Q93VP3	17.14	142100000	Eukaryotic translation initiation factor 5A-2
Q8W4H7	49.502	140040000	Elongation factor 1-alpha 2
Q56YA5	44.207	103460000	Serine-glyoxylate/serine-pyruvate aminotransferase
Q56XB0	9.1484	97741000	Defensin-like protein 204
Q9SR37	59.72	86947000	Beta-glucosidase 23
P94040	21.559	86652000	Germin-like protein subfamily 3 member 1
O03042	52.954	73735000	Ribulose bisphosphate carboxylase large chain
P10798	20.284	71960000	Ribulose bisphosphate carboxylase small subunit 3B
F4IVZ7	48.5	66908000	Ribulose bisphosphate carboxylase/oxygenase activase
Q9SZJ5	57.4	61789000	Serine hydroxymethyltransferase 1, mitochondrial
P42758	20.909	58796000	Dehydrin Xero 2
F4JBY2	79.838	52720000	Transketolase
P32961	38.152	47500000	Nitrilase 1
Q9SUQ9	17.473	44051000	Polyketide cyclase/dehydrase and lipid transport superfamily protein
Q94K97	34.856	42499000	30S ribosomal protein
P25857	47.659	36978000	Glyceraldehyde-3-phosphate dehydrogenase GAPB
A0A1P8B1B5	13.363	34258000	Glycine-rich protein 3 short isoform
Q9ZQ80	19.7	33527000	Nodulin-related protein 1
Q9M5K3	53.987	32740000	Dihydrolipoyl dehydrogenase 1, mitochondrial
O23254	51.717	31899000	Serine hydroxymethyltransferase 4
Q9ZVF3	17.513	30093000	MLP-like protein 328
Q940G5	36.251	28756000	Glucose-6-phosphate 1-epimerase
P25819	56.931	28417000	Catalase-2
Q9SAU2	30.008	28283000	Ribulose-5-phosphate-3-epimerase
F4I0N7	10.645	27628000	GAST1 protein homolog 1
Q9LT39	39.862	26594000	Leucine-rich repeat (LRR) family protein
Q9LD57	50.111	19374000	Phosphoglycerate kinase 1
O22869	10.192	19267000	Defensin-like protein 197
Q9ZV34	27.017	19192000	Pathogenesis-related thaumatin superfamily protein
Q9FFD8	11.239	18852000	Protein METHYLENE BLUE SENSITIVITY 2
O04314	32.158	18656000	PYK10-binding protein 1
O50008	84.356	18579000	5-methyltetrahydropteroyltriglutamate--homocysteine methyltransferase 1
P53492	41.735	17052000	Actin-7
Q9SSK7	35.57	16600000	MLP-like protein 34
Q9LUT2	42.795	16258000	S-adenosylmethionine synthase 4
Q38824	21.031	14929000	Auxin-responsive protein IAA6
P25856	42.489	12997000	Glyceraldehyde-3-phosphate dehydrogenase GAPA1
P31168	29.896	12903000	Dehydrin COR47
Q38882	91.847	12863000	Phospholipase D alpha 1
P94072	21.836	12846000	Germin-like protein subfamily 3 member 3
Q94JQ3	57.982	12386000	Serine hydroxymethyltransferase 3
Q8VYN9	26.202	11141000	Universal stress protein PHOS32
F4HU93	27.52	11096000	L-ascorbate peroxidase
P17745	51.63	10973000	Elongation factor Tu
Q96292	41.876	10198000	Actin-2
Q9SKI0	29.648	10117000	Bifunctional inhibitor/lipid-transfer protein/seed storage 2S albumin superfamily protein
P56757	55.328	10099000	ATP synthase subunit alpha
Q8L4N1	28.106	8467400	Universal stress protein PHOS34
Q9C505	17.207	8415700	Eukaryotic translation initiation factor 5A-3
Q9LIN0	17.791	8404500	Major latex protein, putative
Q9C554	26.517	8359500	Expansin
Q9FKA5	43.526	8322100	Uncharacterized protein
O65686	12.699	8248800	Small ribosomal subunit protein bS16cy
P19366	53.933	8076400	ATP synthase subunit beta
Q9LVA4	22.179	7950600	Plant invertase/pectin methylesterase inhibitor superfamily protein
Q93V56	24.484	7649000	Soluble inorganic pyrophosphatase 1
Q9LTV6	31.796	7626400	Peroxisomal 2,4-dienoyl-CoA reductase [(3E)-enoyl-CoA-producing]
P36212	19.682	7499400	Large ribosomal subunit protein bL12cx
Q56WH1	49.654	7445900	Tubulin alpha-3 chain
F4I3P5	48.012	7186100	GMP synthase (glutamine-hydrolyzing)
Q9T074	73.404	7141500	Phosphoenolpyruvate carboxykinase (ATP) 1
F4JHJ0	25.341	7075300	Co-chaperone protein p23
F4HR88	51.741	6999400	Leucine-rich repeat (LRR) family protein
P42798	14.804	6956900	Small ribosomal subunit protein uS8z/uS8w
O64767	59.471	6898900	AICARFT/IMPCHase bienzyme family protein
Q94KE3	57.495	6645300	Pyruvate kinase
Q9SSK5	17.889	6605900	MLP-like protein 43
P25858	36.914	6560600	Glyceraldehyde-3-phosphate dehydrogenase GAPC1
Q94CE5	55.187	6408600	Gamma-aminobutyrate transaminase POP2
O80852	24.146	6310300	Glutathione S-transferase F9
Q8RYC3	20.122	6102400	Nucleic acid-binding, OB-fold-like protein
F4K0K7	18.334	6097400	Dehydrin family protein
Q9FE06	32.674	5885100	Protein EXORDIUM-like 2
P10795	20.216	5882500	Ribulose bisphosphate carboxylase small subunit 1A
Q8S9L3	47.739	5831500	N-acyl-aliphatic-L-amino acid amidohydrolase
Q9S728	32.227	5647400	Protodermal factor 1
Q9LRR9	40.341	5461700	Glycolate oxidase 1
Q9LV33	58.983	5346100	Beta-glucosidase 44
Q9SAJ4	42.131	5284600	Phosphoglycerate kinase 3
Q8VZC3	61.772	5173200	Delta-1-pyrroline-5-carboxylate dehydrogenase 12A1
F4JZ17	6.8096	5142800	Sulfurtransferase protein 16
Q9FG31	16.179	5139500	Late embryogenesis abundant protein 46
Q39176	17.308	5127900	Lipid transfer protein EARLI 1
Q2V315	11.401	5062400	Defensin-like protein 285
Q9SKK4	40.351	5036100	Probable 2-oxoacid dependent dioxygenase
P32962	37.153	4950300	Nitrilase 2
Q9FZA2	38.488	4935400	Non-classical arabinogalactan protein 31
Q9LVT8	37.999	4902700	RGG repeats nuclear RNA binding protein C
Q9SVD7	16.533	4884600	Ubiquitin-conjugating enzyme E2 variant 1D
Q8L9J9	28.358	4816500	Probable carbohydrate esterase
A0A1P8B189	38.86	4791700	Embryonic cell protein 63
Q5XF82	48.523	4776700	Jacalin-related lectin 11
A0A1P8B3M2	49.144	4666000	Uncharacterized protein
Q9SJL8	42.497	4529600	S-adenosylmethionine synthase 3
Q96511	35.678	4500400	Peroxidase 69
P49209	22.017	4431100	Large ribosomal subunit protein uL6z/uL6y
Q9SCW1	93.658	4409600	Beta-galactosidase 1
Q8VYI9	17.971	4364900	Non-specific lipid transfer protein GPI-anchored 31
Q9CAD5	95.933	4354200	Mitogen-activated protein kinase kinase kinase YODA
Q9ZUT9	22.99	4345700	Small ribosomal subunit protein uS7z
Q9SJH7	56.175	4321100	Citrate synthase 3
A0A1P8BGJ8	43.765	4305700	Glutamate-1-semialdehyde 2,1-aminomutase
Q9LEV3	22.729	4217800	CBS domain-containing protein CBSX3
O04311	32.022	4195500	Jacalin-related lectin 33
Q9XI87	49.335	4122500	Serine/threonine-protein kinase VIK
Q9LVW7	47.058	3999200	Carbamoyl-phosphate synthase small chain
Q9SRZ6	45.746	3987400	Cytosolic isocitrate dehydrogenase [NADP]
Q9C6U3	34.7	3793900	Uncharacterized protein
Q42523	80.45	3711900	Methylcrotonoyl-CoA carboxylase subunit alpha
Q9LVA5	22.764	3637000	Plant invertase/pectin methylesterase inhibitor superfamily protein
Q8LPJ4	68.389	3631700	Transporter E family member 2
A8MQY4	34.426	3593900	Carbonic anhydrase
P16180	16.282	3565100	Small ribosomal subunit protein uS17c
Q9FX95	67.943	3556100	ARP protein
Q9STT3	39.714	3553100	Aldose 1-epimerase
Q9ZT91	49.409	3521300	Elongation factor Tu
P46010	38.022	3473400	Nitrilase 3
Q9FLN4	21.737	3355200	Large ribosomal subunit protein bL27c
P68209	36.151	3350100	Succinate--CoA ligase [ADP-forming] subunit alpha-1
P60040	28.171	3158200	Large ribosomal subunit protein uL30y
Q8VYI4	40.745	3080700	aspartate-semialdehyde dehydrogenase
F4KCE5	57.236	3067400	Heat shock cognate protein 70-1
Q94B78	112.92	3020800	Glycine dehydrogenase (decarboxylating) 1
O65396	44.444	3014700	Aminomethyltransferase
Q38946	44.699	2991400	Glutamate dehydrogenase 2
P25855	17.947	2907700	Glycine cleavage system H protein 1
O04603	28.343	2892100	Large ribosomal subunit protein uL5c
Q9FWS4	16.033	2801100	Large ribosomal subunit protein bL31c
Q9C9C5	26.106	2760000	Large ribosomal subunit protein eL6x
Q96261	19.298	2746000	Probable dehydrin LEA
Q94K59	36.696	2740300	Phosphorylase superfamily protein
O23264	54.056	2726000	Selenium-binding protein 1
A0A1I9LRY0	46.475	2706000	NAD kinase 1
Q9FKI4	21.714	2705500	N-terminal acetyltransferase A complex catalytic subunit NAA10
Q06738	77.855	2700200	Low-temperature-induced 78 kDa protein
P29516	50.606	2696900	Tubulin beta-8 chain
O23255	53.378	2696300	Adenosylhomocysteinase 1
A0A1I9LM89	41.554	2592300	Winged-helix DNA-binding transcription factor family protein
Q9SKQ0	18.464	2481700	Peptidyl-prolyl cis-trans isomerase CYP19-2
O24456	35.747	2455600	Small ribosomal subunit protein RACK1z
Q8L719	30.78	2415300	THO complex subunit 4B
Q9M5J9	36.689	2401100	Polygalacturonase inhibitor 1
Q9M9M3	9.9741	2390600	Defensin-like protein 205
Q9SX68	18.726	2375600	Large ribosomal subunit protein uL18c
Q39244	28.074	2365500	Small nuclear ribonucleoprotein A
Q38900	18.492	2358200	Peptidyl-prolyl cis-trans isomerase CYP19-1
Q682I1	17.672	2352900	Protein BOLA1
P21216	24.671	2345100	Soluble inorganic pyrophosphatase 2
Q8W112	67.926	2343600	Beta-D-glucan exohydrolase-like protein
P56820	66.724	2321600	Eukaryotic translation initiation factor 3 subunit D
P42760	23.486	2317100	Glutathione S-transferase F6
Q42044	13.955	2303400	Bifunctional inhibitor/lipid-transfer protein/seed storage 2S albumin superfamily protein
Q9S9W2	26.765	2282600	Short-chain dehydrogenase/reductase SDRA
Q9CAX6	16.273	2250900	Small ribosomal subunit protein uS11y
O64490	50.853	2245100	Protein-synthesizing GTPase
Q9ASR1	93.89	2169600	Elongation factor 2
Q9FMI7	36.137	2140200	Peroxidase 70
Q9SJF3	40.61	2114500	mRNA-decapping enzyme-like protein
Q8L866	86.69	2111800	Amine oxidase [copper-containing] zeta
P11035	102.84	2088100	Nitrate reductase [NADH] 2
B9DG17	31.981	2067900	Small ribosomal subunit protein uS2
Q9M8L6	49.487	2037700	Plastid transcriptionally active 17
O23049	24.705	2030900	Large ribosomal subunit protein uL6c
B3H607	30.628	1996300	Elongation factor
Q940P8	57.285	1973200	T-complex protein 1 subunit beta
Q43127	47.41	1959000	Glutamine synthetase
O49543	50.295	1948500	Cysteine desulfurase
A8MQL8	9.4099	1938300	GAST1 protein homolog 4
P92549	55.103	1924300	ATP synthase subunit alpha
B3H4F3	19.34	1915300	MLP-like protein 28
Q9ZVF2	17.602	1875900	MLP-like protein 329
Q9FLI7	11.626	1872200	CDGSH iron-sulfur domain-containing protein NEET
Q9S850	43.329	1812000	Sulfite oxidase
Q84WV1	60.339	1775400	T-complex protein 1 subunit gamma
O64818	8.3758	1771600	Uncharacterized protein
Q9ZPI1	70.887	1766100	Lysine-tRNA ligase
Q94JS1	26.638	1764000	Pyridoxal phosphate homeostasis protein
Q9M5K2	53.985	1762400	Dihydrolipoyl dehydrogenase 2
A0A2H1ZEF4	17.267	1747500	2-C-methyl-D-erythritol 2,4-cyclodiphosphate synthase
F4JQ90	62.551	1738300	FGGY family of carbohydrate kinase
Q4V3D1	51.391	1737000	High mobility group A5
Q2V4Q4	30.142	1723800	Large ribosomal subunit protein uL4c
A0A1P8B9N1	39.63	1713400	Formate dehydrogenase
A0A1P8B346	10.458	1693800	Glycine-rich protein family
Q9SSS7	37.754	1685800	Serine-threonine kinase receptor-associated protein
Q8VZM1	102.15	1677300	N-terminal acetyltransferase A complex auxiliary subunit NAA15
Q9FJ09	58.029	1673300	Importin subunit alpha-5
Q9SRX2	24.606	1621100	Large ribosomal subunit protein eL19x
Q9SU50	71.354	1616200	Trehalase
Q9FKK7	53.719	1609400	Xylose isomerase
F4IUQ7	96.513	1608300	Beta-galactosidase
Q9FI56	103.45	1600300	Chaperone protein ClpC1
P83483	59.67	1582200	ATP synthase subunit beta-1
O04420	34.88	1580600	Uricase
Q8H156	25.079	1562000	GTP-binding nuclear protein Ran-3
Q9SLN5	43.992	1558100	Methionine aminopeptidase 1A
Q8H1Y0	43.358	1554200	Pyruvate dehydrogenase E1 component subunit alpha-2
Q9SGA6	15.828	1553400	Small ribosomal subunit protein eS19z
Q9SKZ3	15.329	1533900	Small ribosomal subunit protein eS12y
P20115	52.782	1516500	Citrate synthase 4
Q9LHH7	31.589	1509100	Bifunctional protein FolD 2
Q9FPF0	41.857	1498000	Protein DJ-1 homolog A
Q39101	28.178	1496100	Ferritin-1
Q6ZY51	131.32	1493000	Phosphoglucan, water dikinase
O48773	47.754	1488000	Protein disulfide-isomerase 2-3
A0A1I9LQB3	28.198	1485400	Carbonic anhydrase
Q8L637	42.851	1471200	Pyridoxamine 5-phosphate oxidase family protein
P56802	15.023	1447100	Small ribosomal subunit protein uS11c
Q9M2E0	56.774	1445100	DEAD-box ATP-dependent RNA helicase 12
Q84MC2	23.831	1443900	Cytokinin riboside 5-monophosphate phosphoribohydrolase LOG8
O82204	15.895	1435200	Large ribosomal subunit protein eL28z
Q8VZT6	21.836	1432300	Thioredoxin-like 3-2
Q9LJE4	63.341	1429100	Chaperonin 60 subunit beta 2
Q9LXS6	56.602	1411300	Citrate synthase 2
Q9C8K8	43.582	1407000	Pyridoxamine 5-phosphate oxidase family protein
P43297	50.966	1404200	Cysteine proteinase RD21A
Q9M1H3	80.48	1402400	ABC transporter F family member 4
F4IHK9	15.548	1401500	Cold, circadian rhythm, and rna binding 2
F4I033	41.066	1393000	Chorismate synthase
Q9T0H7	13.2	1387100	Histone H2A.8
O23300	25.595	1386200	Enoyl-CoA delta isomerase 3
A0A1P8B1N1	46.516	1383300	Phosphopyruvate hydratase
Q9SZ15	46.217	1356900	Protein HOMOLOG OF MAMMALIAN LYST-INTERACTING PROTEIN 5
Q9LKA4	41.779	1356400	UBP1-associated protein 2C
Q945Q1	11.255	1352900	Cysteine proteinase inhibitor 1
Q94CE3	33.4	1351800	Beta carbonic anhydrase 5
F4HXZ1	95.208	1350900	Vacuolar-sorting protein BRO1
Q9SEE5	54.34	1347500	Galactokinase
F4HST2	29.443	1329300	Dehydrin family protein
Q9ZUX0	43.154	1305100	NAD(P)-linked oxidoreductase superfamily protein
P56801	15.479	1299300	Small ribosomal subunit protein uS8c
A0A1I9LTS5	20.735	1295900	Sterile alpha motif (SAM) domain-containing protein
F4IFA9	22.821	1250800	Pyridoxamine 5-phosphate oxidase family protein
Q9SSJ0	32.714	1246000	Eukaryotic translation initiation factor 3 subunit G
Q9LXU5	39.952	1245600	Leucine-rich repeat (LRR) family protein
A0A1P8BG29	32.325	1240500	Polypyrimidine tract-binding protein 2
O22173	71.652	1237600	Polyadenylate-binding protein 4
Q9FGY1	83.523	1225400	Beta-D-xylosidase 1
P56797	26.904	1224500	Small ribosomal subunit protein uS2c
Q9C9P3	45.563	1210000	ADP-glucose pyrophosphorylase family protein
Q9FN42	26.283	1209800	ATP-dependent Clp protease proteolytic subunit 2
P41376	46.704	1209800	Eukaryotic initiation factor 4A-1
Q94C69	29.564	1205900	Cold shock domain-containing protein 3
F4JUM1	85.377	1200800	Protein transport protein SEC23
Q9LUI2	198.85	1192900	Protein NETWORKED 1A
Q9FZG2	10.67	1189400	Uncharacterized protein
Q9FJ41	39.854	1178100	GDSL esterase/lipase
Q8GYN9	37.056	1146100	1,4-dihydroxy-2-naphthoyl-CoA synthase
Q9MAR2	42.231	1130900	Sequence-specific DNA binding transcription factor
Q9S834	32.356	1120300	ATP-dependent Clp protease proteolytic subunit 5
Q9LXA8	87.184	1115300	Probable beta-D-xylosidase 6
Q9SYP2	67.118	1113100	Pyrophosphate--fructose 6-phosphate 1-phosphotransferase subunit alpha 1
A8MR86	43.414	1111700	Carboxypeptidase
Q9FF10	60.25	1103200	Heparanase-like protein 1
Q8LD27	25.151	1083300	Proteasome subunit beta type-6
Q8VZB1	38.21	1077700	NAD(P)-binding Rossmann-fold superfamily protein
P59224	17.085	1074000	Small ribosomal subunit protein uS15y
Q9FE18	14.857	1055400	Peptidyl-prolyl cis-trans isomerase
F4JTD3	16.368	1046600	RNA binding Plectin/S10 domain-containing protein
P55737	80.063	1026700	Heat shock protein 90-2
Q9FME9	14.404	1019900	CHCH domain protein
Q9LY66	37.632	1007800	Large ribosomal subunit protein uL1c
P21238	62.071	1007800	Chaperonin 60 subunit alpha 1
F4JWM1	16.054	1007000	Ribosomal protein S5 domain 2-like superfamily protein
O65639	30.087	999350	Cold shock protein 1
Q9LFR3	29.138	999230	Gibberellin-regulated protein 14
Q9FY71	29.474	995720	Protein EXORDIUM-like 4
Q9S757	39.927	995440	Bifunctional L-3-cyanoalanine synthase/cysteine synthase C1
Q56WD9	48.578	989110	3-ketoacyl-CoA thiolase 2
F4JLP5	60.144	970100	Dihydrolipoyl dehydrogenase 2
Q8W4Q4	77.435	968360	MA3 domain-containing translation regulatory factor 3
Q9LZF5	30.162	959540	Lectin-like protein
Q9LST0	52.425	953370	Zn-dependent exopeptidases superfamily protein
Q9SPK5	67.801	953290	Formate--tetrahydrofolate ligase
Q43866	66.28	949510	Beta-fructofuranosidase, insoluble isoenzyme CWINV1
P42734	38.933	940070	Probable cinnamyl alcohol dehydrogenase 9
Q9FXD8	44.885	927720	Probable pectate lyase 5
P49211	15.503	918070	Large ribosomal subunit protein eL32z
P34788	17.545	915080	Small ribosomal subunit protein uS13z/uS13y/uS13x
Q9CAI3	38.671	912250	Probable cinnamyl alcohol dehydrogenase 1
A0A1I9LLV6	80.753	879950	Villin 3
Q42290	59.159	876320	Probable mitochondrial-processing peptidase subunit beta
A0A1P8B8B5	61.474	875000	Adenine DNA glycosylase
P56798	25.188	844740	Small ribosomal subunit protein uS3c
P28769	59.229	839060	T-complex protein 1 subunit alpha
Q9FKP8	31.098	833180	Zinc-finger homeodomain protein 1
Q9SKX4	29.363	829900	Large ribosomal subunit protein uL3c
Q9FY50	24.736	826690	Large ribosomal subunit protein uL10c
A0A1I9LM90	60.577	822380	RNA-binding KH domain-containing protein
B3LFA4	57.841	822150	Cysteine--tRNA ligase 2
Q94AI7	124.3	818790	Protein TOPLESS
Q9LDD8	64.012	796940	Methylcrotonoyl-CoA carboxylase beta chain
Q43727	65.427	794950	Glucose-6-phosphate 1-dehydrogenase 1
B9DFF8	47.235	772090	Tubulin alpha chain
Q42406	18.378	769020	Peptidyl-prolyl cis-trans isomerase CYP18-4
Q9C901	12.795	768870	DNA-binding enhancer protein-like protein
O04379	116.19	758520	Protein argonaute 1
A0A1P8B7L0	32.59	754090	GDSL-like Lipase/Acylhydrolase superfamily protein
Q9LK73	51.204	753340	UDP-glycosyltransferase 88A1
Q9FJ95	39.255	744040	Sorbitol dehydrogenase
Q00218	56.148	740890	Phospho-2-dehydro-3-deoxyheptonate aldolase 2
Q93Z66	44.696	727080	Ribose-phosphate pyrophosphokinase 3
Q9LPR4	68.675	725210	2-isopropylmalate synthase 1
Q9LTW8	64.303	723640	CTP synthase
A0A1P8BGQ0	14.9	722980	Ribosomal protein L18e/L15 superfamily protein
Q9LV77	65.029	708590	Asparagine synthetase [glutamine-hydrolyzing] 2
Q96319	12.502	707460	Enhancer of rudimentary homolog
Q9FJH6	66.885	702780	ABC transporter F family member 1
P11832	103.04	701360	Nitrate reductase [NADH] 1
Q9SRM4	27.832	686640	PHD finger protein ALFIN-LIKE 2
Q9LSS5	63.712	686140	Interactor of constitutive active ROPs 3
Q9FFW8	55.741	681310	tryptophan synthase
Q9FI15	26.999	671730	Small nuclear ribonucleoprotein-associated protein
Q9SJQ9	38.386	669980	Fructose-bisphosphate aldolase 6
Q9LV21	57.775	666200	T-complex protein 1 subunit delta
F4JQG2	60.665	664070	Splicing factor U2af large subunit
P23686	43.158	658230	S-adenosylmethionine synthase 1
Q9S7P3	93.148	655470	Kinesin-like protein KIN-7N
P06525	41.178	655460	Alcohol dehydrogenase class-P
A0A1P8AWW0	24.013	645540	Sirohydrochlorin ferrochelatase B
Q9SYG5	70.77	638780	Exocyst subunit Exo70 family protein
Q96528	56.761	634940	Catalase-1
Q84K35	34.799	625980	Pseudouridine-5-phosphate glycosidase
Q8LA16	28.285	621210	PHD finger protein ALFIN-LIKE 7
Q93Z53	62.614	618160	Plastidial pyruvate kinase 3
Q9XJ27	22.577	616510	Small ribosomal subunit protein uS9c
Q39258	26.06	613410	V-type proton ATPase subunit E1
A0A178UE66	20.302	611780	Cysteine and histidine-rich domain-containing protein RAR1
P56808	10.608	611130	Small ribosomal subunit protein uS19c
F4J912	21.545	609490	Ribosomal protein L5
P93819	35.571	598000	Malate dehydrogenase 1
F4I1C1	28.568	597880	General regulatory factor 10
Q94BR1	77.555	597330	MA3 DOMAIN-CONTAINING TRANSLATION REGULATORY FACTOR 1
Q9LRS0	40.306	597060	Glycolate oxidase 2
O81493	39.826	593960	TRAF-like family protein
Q9LES2	51.438	593140	UBP1-associated protein 2A
Q9SCV5	92.711	591400	Beta-galactosidase 7
Q94B60	31.498	590440	ATP-dependent Clp protease proteolytic subunit 4
Q9CAN6	66.071	588920	Pentatricopeptide repeat-containing protein
Q93VR3	42.758	587370	GDP-mannose 3,5-epimerase
Q8GXB7	28.818	586790	tRNA (guanine-N(7)-)-methyltransferase
Q94K05	58.939	573840	T-complex protein 1 subunit theta
Q9LPW0	42.846	573210	Glyceraldehyde-3-phosphate dehydrogenase GAPA2
Q940Y8	76.771	568760	Kinesin-like protein KIN-13B
Q9LYA9	43.929	566550	Chloroplast stem-loop binding protein of 41 kDa a
O82663	69.656	566410	Succinate dehydrogenase [ubiquinone] flavoprotein subunit 1
Q9SVA6	41.143	558140	Developmentally-regulated G-protein 3
Q93Z18	46.891	557310	Casein kinase 1-like protein 3
Q9SZ30	64.192	556980	Imidazole glycerol phosphate synthase hisHF
Q84KJ5	64.982	553850	Cryptochrome DASH
Q8LAR0	39.818	552310	Protein BIIDXI
P52410	50.413	551210	3-oxoacyl-[acyl-carrier-protein] synthase I
O65570	109.33	545860	Villin-4
A0A1P8ARS7	53.757	544330	T-complex protein 1 subunit epsilon
Q9SJI8	15.62	532910	Multiprotein-bridging factor 1a
Q9SJU4	42.93	531250	Fructose-bisphosphate aldolase 1
Q8L3W1	39.274	527200	B3 domain-containing transcription factor VRN1
P19172	33.096	525760	Acidic endochitinase
O82233	82.889	525440	Eukaryotic translation initiation factor isoform 4G-2
A0A1P8ANA0	7.9421	523460	Cytochrome c oxidase 19-2
Q94A94	54.163	516460	Diaminopimelate decarboxylase 2
Q9SVP6	35.415	505770	Pinoresinol reductase 2
Q9M099	52.844	501400	Serine carboxypeptidase 24
O04310	72.473	498050	Jacalin-related lectin 34
P92947	53.301	493890	Monodehydroascorbate reductase
Q9LU37	34.831	492940	RNA-binding (RRM/RBD/RNP motifs) family protein
Q9SPE5	32.36	487040	Gamma-soluble NSF attachment protein
P17562	43.255	482940	S-adenosylmethionine synthase 2
Q9LT92	27.762	479930	2-oxoglutarate (2OG) and Fe(II)-dependent oxygenase superfamily protein
Q9LQK0	44.639	476330	Developmentally-regulated G-protein 1
Q9LH52	35.808	476110	Leucine-rich repeat protein FLOR 1
F4K1S8	19.753	474230	Translation protein SH3-like family protein
Q9M9W1	14.018	472710	Large ribosomal subunit protein eL22z
Q501G5	34.836	462810	F-box/RNI-like superfamily protein
Q9FHL8	64.017	459350	Disease resistance protein-like
Q9LZ82	33.82	458930	Protein BTR1
A8MQR4	30.618	456840	60S acidic ribosomal protein P0
A0A1I9LQE5	63.185	455340	DNA topoisomerase-like protein
B9DH36	35.421	455180	GDP-L-fucose synthase
Q9FWX0	43.994	454980	Transaldolase
Q9SRY5	23.598	446990	Glutathione S-transferase F7
P31169	6.5512	444220	Stress-induced protein KIN2
P0CJ47	41.797	442380	Actin-3
Q94AR8	55.013	442090	3-isopropylmalate dehydratase large subunit
O65449	60.455	437460	SKU5 similar 4
O23654	68.812	435670	V-type proton ATPase catalytic subunit A
O48917	53.113	432610	UDP-sulfoquinovose synthase
Q42064	27.948	430820	Large ribosomal subunit protein uL2x
Q9FEF8	32.829	428670	rRNA 2-O-methyltransferase fibrillarin 1
B3H533	37.572	422530	AAA-type ATPase family protein
P35614	49.007	421880	Eukaryotic peptide chain release factor subunit 1-3
Q9SJQ0	57.508	418430	Pyruvate kinase
Q96518	35.832	415310	Peroxidase 16
Q9LIA8	53.172	414380	UDP-glucose 6-dehydrogenase 2
Q945P1	35.647	398290	Ricin B-like lectin EULS3
Q9M888	58.949	397860	T-complex protein 1 subunit zeta 1
Q9LZI3	21.459	394150	Plant invertase/pectin methylesterase inhibitor superfamily protein
O65390	54.613	393580	Aspartic proteinase A1
A0A1P8AZL7	29.739	388550	Nudix hydrolase homolog 23
F4KBV0	20.908	387950	4a-hydroxytetrahydrobiopterin dehydratase
Q9CAV0	29.85	387800	Small ribosomal subunit protein eS1z
A0A1P8B288	27.55	386470	Xyloglucan endotransglucosylase/hydrolase
A0A1I9LPQ2	12.713	379870	Adenine nucleotide alpha hydrolases-like superfamily protein
O80560	144.73	376930	Type I inositol polyphosphate 5-phosphatase 12
F4JWF3	39.093	371640	DEAD/DEAH box RNA helicase family protein
O22263	39.496	371250	Protein disulfide-isomerase like 2-1
Q9LTX9	76.996	371240	Heat shock 70 kDa protein 7
Q41969	30.663	364230	Eukaryotic translation initiation factor 2 subunit beta
F4JYE0	60.77	363000	Biotin carboxylase
A0A1P8B3J3	27.79	354550	Protein phosphatase 2C family protein
P14671	50.925	354040	Tryptophan synthase beta chain 1
Q9FJA6	27.458	353510	Small ribosomal subunit protein uS3x
Q9LZR5	31.83	352610	Histone deacetylase HDT3
Q9FIK0	49.182	352560	ATP-dependent 6-phosphofructokinase 2
Q8L960	45.107	350690	Putative ribosomal large subunit pseudouridine synthase SVR1
Q38799	39.175	350220	Pyruvate dehydrogenase E1 component subunit beta-1
P93033	52.999	349650	Fumarate hydratase 1
A8MR12	29.207	343090	Mov34/MPN/PAD-1 family protein
Q8L7S6	60.013	341350	Beta-hexosaminidase 3
Q96266	29.231	341110	Glutathione S-transferase F8
Q94BV4	60.42	338900	DEAD-box ATP-dependent RNA helicase 6
Q9LQ31	81.842	338870	Jacalin-related lectin 4
P52901	43.059	336650	Pyruvate dehydrogenase E1 component subunit alpha-1
F4JQE2	77.089	334690	FAD/NAD(P)-binding oxidoreductase family protein
Q9ZUU7	52.93	333820	Pentatricopeptide repeat-containing protein
Q9LTT8	145.72	333580	Enhancer of mRNA-decapping protein 4
P18612	6.4951	330960	Stress-induced protein KIN1
Q9ZRT5	27.653	327750	Glutathione S-transferase T1
F4I3B3	48.483	324410	Polyadenylate-binding protein RBP47A
P60039	27.939	323880	Large ribosomal subunit protein uL30x
A0A2H1ZEH9	17.482	322970	Cysteine proteinase inhibitor
A0A1P8AXD8	41.583	319670	Tubulin/FtsZ family protein
P25697	44.463	318350	Phosphoribulokinase
A0A1P8B3K6	65.022	311600	CAP160 protein
O80897	31.369	306830	Hydroxyproline-rich glycoprotein family protein
A0A1I9LM48	18.185	306600	Phosphoglycerate mutase family protein
F4I3L1	42.615	305030	Phosphoglycerate kinase
Q9SH69	53.377	304930	6-phosphogluconate dehydrogenase, decarboxylating 1
P43288	46.035	300860	Shaggy-related protein kinase alpha
P47998	33.805	300460	Cysteine synthase 1
Q9C522	65.813	299570	ATP-citrate synthase beta chain protein 1
A8MRP9	34.535	297400	Methylthioribose-1-phosphate isomerase
Q8VYP7	21.939	288250	Putative Sar1 GTP binding protein
Q940X9	91.376	287630	La-related protein 1A
F4KG52	65.841	287390	CAP160 protein
Q93WN0	53.937	286340	Selenium-binding protein 2
P42795	20.831	285100	Large ribosomal subunit protein uL5z
Q93Y23	52.458	284780	Flavin-containing monooxygenase FMO GS-OX4
A0A178UML4	32.603	283820	LUC7 related protein
P56799	23.24	282930	Small ribosomal subunit protein uS4c
Q9C6K3	67.878	282290	Trihelix transcription factor DF1
O04630	80.935	278860	Threonine-tRNA ligase
Q9LR30	53.301	278030	Glutamate--glyoxylate aminotransferase 1
Q9LXD9	60.438	276130	Probable pectinesterase/pectinesterase inhibitor 51
P55034	40.757	275350	26S proteasome non-ATPase regulatory subunit 4 homolog
A0A1P8ANM5	31.364	274020	Carbonic anhydrase
P62090	9.0384	273930	Photosystem I iron-sulfur center
Q84W65	40.833	273870	SufE-like protein 1
Q9SFU0	113.96	272510	Protein transport protein SEC24 A
O80988	113.77	271050	Glycine dehydrogenase (decarboxylating) 2
Q9LS97	35.377	269550	Pre-mRNA-splicing factor ISY1-like protein
P94014	22.868	269000	Germin-like protein subfamily 2 member 1
Q9SGI3	33.539	265850	Threonylcarbamoyl-AMP synthase
Q9SIU2	96.547	265740	Nuclear cap-binding protein subunit 1
Q93VC7	45.11	261630	Small ribosomal subunit protein bS1c
Q9FHR8	29.92	261290	Delta(3,5)-Delta(2,4)-dienoyl-CoA isomerase
Q9FK81	12.349	259020	Stress-response A/B barrel domain-containing protein
Q56WH4	32.348	258510	Histone deacetylase HDT2
Q9SCX3	24.201	258500	Elongation factor 1-beta 2
P39207	16.5	255930	Nucleoside diphosphate kinase 1
A0A1P8BG38	58.109	253090	Glucose-6-phosphate isomerase
Q9M2B4	28.214	250940	PHD finger protein ALFIN-LIKE 3
A4FVN8	65.127	250650	Transducin/WD40 repeat-like superfamily protein
B3H5V4	49.486	248300	Ubiquitin carboxyl-terminal hydrolase
F4KG14	122.78	247080	Guanylate-binding family protein
A0A1P8APK3	31.723	242450	RNA-binding (RRM/RBD/RNP motifs) family protein
O80575	24.024	241210	6,7-dimethyl-8-ribityllumazine synthase
A0A1I9LQM9	31.984	240980	Mannose-binding lectin superfamily protein
Q9SSQ9	91.597	240760	Phospholipase D alpha 2
Q8VYF1	24.239	239950	Large ribosomal subunit protein eL15y
Q9LKA5	42.869	238430	Multiple organellar RNA editing factor 8
Q38896	19.077	237850	Cold shock domain-containing protein 4
Q9SGP2	108.93	236200	Receptor-like protein kinase HSL1
Q8VZT4	90.887	230900	RNA polymerase II degradation factor-like protein (DUF1296)
Q8LPG3	45.561	229250	Putative splicing factor
F4J244	41.291	228020	Cystathionine beta-lyase
Q9S756	29.029	224610	Ferritin-4
Q944G9	42.987	220890	Fructose-bisphosphate aldolase 2
O80950	50.462	218820	Jacalin-related lectin 22
Q67YI9	95.477	214600	Clathrin interactor EPSIN 2
Q9S7X9	19.165	213450	Zim17-type zinc finger protein
Q8VYK9	49.4	211670	Casein kinase 1-like protein 12
Q9SAA2	29.382	207750	ATP-dependent Clp protease proteolytic subunit 6
Q9T043	15.505	207300	Large ribosomal subunit protein eL14y
Q93VR4	17.054	204530	MLP-like protein 423
Q9LME4	30.721	199290	Probable protein phosphatase 2C 9
Q9ZPI6	77.857	199060	Peroxisomal fatty acid beta-oxidation multifunctional protein AIM1
Q9C5H4	74.891	198970	Protein modified transport to the vacuole 1
Q42601	129.96	197690	Carbamoyl-phosphate synthase large chain
Q9SCM3	30.116	195570	Small ribosomal subunit protein uS5w
Q9ZV36	38.621	195050	UDP-glucuronic acid decarboxylase 6
Q8L9Y0	53.4	194470	Serine carboxypeptidase-like 25
Q9SFF6	46.326	194060	Pectin acetylesterase 12
A0A1P8AYT9	35.108	193580	Growth-regulating factor
Q9C5C8	21.968	192560	Peptide methionine sulfoxide reductase B2
P0DKL6	134.97	189910	Spliceosome-associated protein 130 B
O23627	81.943	186770	Glycine--tRNA ligase
A0A1P8AMM6	45.87	186540	Protein phosphatase 2A subunit A3
Q9M318	51.938	184320	Pectin lyase-like superfamily protein
P56807	12.06	183090	Small ribosomal subunit protein bS18c
Q84JZ4	40.413	182170	Homoserine dehydrogenase
Q8VZS8	25.361	181040	Abscisic acid receptor PYL1
Q9FG01	58.971	180090	Splicing factor SF3a60 homolog
Q43314	44.524	178790	Glutamate dehydrogenase 1
Q93W28	37.206	175280	Uncharacterized protein
P46644	48.954	175140	Aspartate aminotransferase 3
Q9FIF3	23.773	174710	Small ribosomal subunit protein eS8y
F4IFC5	74.784	173070	Threonine--tRNA ligase
Q9SN86	42.405	170970	Malate dehydrogenase
Q9FKS0	54.429	170850	Uridine/cytidine kinase UKL1
P56791	29.864	169940	Large ribosomal subunit protein uL2cz/uL2cy
Q8H1S4	42.02	169480	1-aminocyclopropane-1-carboxylate oxidase homolog 3
O81644	107.84	169120	Villin-2
O81746	54.69	168420	Pectin lyase-like superfamily protein
F4J5Q0	40.244	167200	5-3 exonuclease family protein
Q9SZX3	53.845	167090	Argininosuccinate synthase
Q93YN5	112.21	165170	ABC1 family protein
Q9XFD1	29.609	161020	Nuclear cap-binding protein subunit 2
F4JME0	35.596	158920	CTC-interacting domain 12
P21218	43.359	158320	Protochlorophyllide reductase B
Q8W4H8	43.143	154120	Inactive GDSL esterase/lipase-like protein 23
A8MR97	187.55	153990	Eukaryotic translation initiation factor 4G
Q8L466	20.491	153520	RNA-processing, Lsm domain-containing protein
Q9FR37	45.056	153090	Amidase 1
Q9LD43	85.305	153040	Acetyl-coenzyme A carboxylase carboxyl transferase subunit alpha
Q9SGC1	63.481	152110	Probable phosphoglucomutase
Q9FXA2	72.779	151070	Polyadenylate-binding protein 8
Q38845	65.493	150380	Serine/threonine-protein phosphatase 2A 65 kDa regulatory subunit A alpha isoform
P56762	38.137	148370	DNA-directed RNA polymerase subunit alpha
P47999	41.656	147960	Cysteine synthase
Q9SSE7	42.115	146470	Arogenate dehydratase/prephenate dehydratase 2
B3H5L3	53.578	145860	Eukaryotic translation initiation factor 2A
F4K7E0	43.484	145620	Nuclear transport factor 2 (NTF2) family protein with RNA binding (RRM-RBD-RNP motifs) domain-containing protein
Q9ZSP5	82.873	145170	Subtilisin-like protease SBT5.3
Q94C74	57.341	142630	Serine hydroxymethyltransferase 2
O65719	71.147	141480	Heat shock 70 kDa protein 3
F4IN38	19.801	140240	Serine/threonine-protein phosphatase
Q42560	98.151	139070	Aconitate hydratase 1
Q9LXZ4	37.265	138100	GroES-like zinc-binding alcohol dehydrogenase family protein
O49006	64.255	137660	Pectinesterase/pectinesterase inhibitor 3
Q9LXT5	49.97	134800	Ribosomal protein L1p/L10e family
Q94K73	49.251	133320	Phenylalanine--tRNA ligase
A0A1P8BFU4	24.639	130300	Succinate dehydrogenase [ubiquinone] iron-sulfur subunit
F4JEN1	60.194	128340	CTC-interacting domain 4
Q9LFG2	38.984	128140	Diaminopimelate epimerase
Q9ZQQ0	51.521	127910	Serine carboxypeptidase-like 26
Q8LCE1	39.207	126890	Glutamine synthetase cytosolic isozyme 1-2
Q8GUK4	81.479	126260	Subtilisin-like protease SBT3.13
Q944A6	53.466	125240	Sucrose nonfermenting 4-like protein
Q9SJA7	45.701	124050	Probable sarcosine oxidase
F4ICZ4	26.205	122940	Alpha/beta-Hydrolases superfamily protein
Q9FK25	39.618	122510	Flavone 3-O-methyltransferase 1
A0A1P8AYM0	31.978	121020	Hematological/neurological-like protein
F4IDD6	65.959	120130	phenylalanine--tRNA ligase
Q9ZVS5	46.148	119220	Eukaryotic aspartyl protease family protein
Q9S7B5	57.776	117200	Threonine synthase 1
F4HS98	197.5	113860	Tetratricopeptide repeat (TPR)-like superfamily protein
Q0WLY0	80.438	113130	KH domain-containing protein
A0A1I9LRU3	48.661	111810	tetrahydrofolate synthase
F4KGI8	72.261	111050	Acyl-coenzyme A oxidase
O82462	81.064	111040	Glutamate--tRNA ligase
A0A1P8B5L9	43.33	110160	Alanine:glyoxylate aminotransferase 2
A0A1I9LNB2	47.325	109030	Uridine/cytidine kinase
Q9SA52	42.619	108770	Chloroplast stem-loop binding protein of 41 kDa b
Q9LFB5	52.331	107900	HXXXD-type acyl-transferase family protein
A0A1P8BD74	26.711	107790	Thioredoxin-dependent peroxiredoxin
P61845	10.789	107320	Large ribosomal subunit protein uL23cz/uL23cy
A0A1P8BHB1	48.7	104990	Regulatory particle non-ATPase subunit 5B
Q8RWV9	104.15	102850	Zinc finger CCCH domain protein
Q9SF16	59.776	99677	T-complex protein 1 subunit eta
Q8LFC0	39.626	99232	Isocitrate dehydrogenase [NAD] regulatory subunit 1
A0A1I9LNS4	59.173	98726	Proline-tRNA ligase
A0A1P8AMS4	40.899	98289	Thiamin diphosphate-binding fold (THDP-binding) superfamily protein
A0A1I9LQL1	30.308	95338	GDSL-like lipase/acylhydrolase superfamily protein
F4KHH8	128.27	95243	Disease resistance protein RPS6
Q0WUY5	90.075	95123	Flocculation protein
Q9SFU3	60.434	94777	Purple acid phosphatase 15
Q9C8Y9	59.78	93199	Beta-glucosidase 22
Q9SAV3	38.734	90442	2-oxoisovalerate dehydrogenase subunit beta 1
O49607	81.045	89030	Subtilisin-like protease SBT1.6
A0A178UU32	59.707	87646	tRNA synthetase class II (D, K and N) family protein
Q9FKT5	35.374	85862	THO complex subunit 3
Q8LA13	66.025	85642	DEAD-box ATP-dependent RNA helicase 11
B3H6I9	118.95	84607	Damaged DNA binding protein 1A
Q9SLV3	45.035	84222	TRAF-like family protein
O22940	40.37	82325	Protein TEEBE
Q93VB0	42.088	80215	Nucleic acid-binding, OB-fold-like protein
Q9SXJ6	33.925	79744	ATP-dependent Clp protease proteolytic subunit 3
Q9LK34	54.209	79644	Uridine/cytidine kinase UKL1
P46422	24.128	79207	Glutathione S-transferase F2
A0A1P8AX46	81.781	77492	Dynamin related protein
Q8H1E7	86.919	77104	Protein NUCLEOLAR FACTOR 1
Q8RX87	83.115	76990	Probable galactinol--sucrose galactosyltransferase 6
Q9LFE0	94.141	76032	SART-1 family protein DOT2
A0A1P8BEC3	45.168	76013	RING 1A
Q9FK07	61.963	75905	CLP protease regulatory subunit CLPX1
Q9SI75	86.057	75028	Elongation factor G
A0A1P8BCE3	55.03	71731	Octicosapeptide/Phox/Bem1p family protein
Q8L835	59.242	71270	Eukaryotic peptide chain release factor GTP-binding subunit
Q9FLP0	65.784	71205	65-kDa microtubule-associated protein 1
Q9C9P4	57.599	67361	3-oxoacyl-[acyl-carrier-protein] synthase II
A8MS49	100.79	66573	Phototropin 2
Q8W4M5	61.459	64541	Pyrophosphate--fructose 6-phosphate 1-phosphotransferase subunit beta 1
Q9M1R1	50.691	63669	L-cysteine desulfhydrase
A0A1P8B4L8	28.915	62301	Formyl transferase
Q9LHN3	84.273	61651	Transducin family protein / WD-40 repeat family protein
A8MR02	36.874	61559	TRAF-like family protein
P93008	85.276	61511	DEAD-box ATP-dependent RNA helicase 21
A8MS68	66.66	61077	Dihydrolipoyl dehydrogenase 1
P46645	44.266	60956	Aspartate aminotransferase
F4JVY8	117.16	60835	Lysine-ketoglutarate reductase/saccharopine dehydrogenase bifunctional enzyme
F4JP92	59.618	60067	Decapping nuclease
Q9T014	115	59768	Protein SPA1-RELATED 2
Q9SEI4	45.751	58390	26S proteasome regulatory subunit 6B homolog
P49243	42.846	58365	Beta-ketoacyl-[acyl-carrier-protein] synthase III
Q84LM4	83.937	57812	Acylamino-acid-releasing enzyme
Q8H104	60.332	57757	Aspartate--tRNA ligase 1
Q9ASS2	65.395	55714	Protein FREE1
F4I1L9	57.849	54942	Adenylosuccinate lyase
A8MR62	62.916	53119	Eukaryotic translation initiation factor-like protein
B3H745	66.732	52525	ENHANCED DISEASE RESISTANCE protein
F4HU51	48.155	52399	Acyl-CoA hydrolase 2
A0A1P8BGQ6	63.522	51844	DNA replication licensing factor MCM3
Q9SQI8	50.08	51563	Dihydrolipoyllysine-residue acetyltransferase component 4 of pyruvate dehydrogenase complex
F4JL11	58.906	51279	Importin subunit alpha-2
Q9SCY0	67.988	50862	Phosphoglucomutase
Q9SIF2	88.662	50372	Heat shock protein 90-5
Q9SGZ5	83.891	48907	Probable beta-D-xylosidase 7
A0A1P8B108	42.822	47529	N-acetyl-gamma-glutamyl-phosphate reductase
O64768	139.7	46850	Kinase superfamily with octicosapeptide/Phox/Bem1p domain-containing protein
F4IKR5	67.09	46395	DNAJ heat shock N-terminal domain-containing protein
Q8GYU3	162.42	46352	Transcriptional elongation regulator MINIYO
Q05758	63.812	45771	Ketol-acid reductoisomerase
Q94F40	43.61	44505	GDSL esterase/lipase
Q8L745	92.553	43725	Ubiquitin-like superfamily protein
Q9FYR6	60.746	43670	Proline--tRNA ligase
P46643	47.757	43114	Aspartate aminotransferase
Q8W4F3	91.246	40195	Glutamine--tRNA ligase
Q9T0A0	74.507	40163	Long chain acyl-CoA synthetase 4
Q9FNK4	52.177	38227	Ornithine aminotransferase
O64760	81.863	36689	eIF-2B GDP-GTP exchange factor subunit epsilon
F4K3X1	115.15	36501	Ubiquitin carboxyl-terminal hydrolase
Q9M081	116.32	35544	Protein transport protein SEC24 C
Q9FGD4	91	33315	Prolyl endopeptidase
F4J0L7	236.26	30896	Uncharacterized protein
Q9LYN7	99.889	28516	Protein MEI2-like 4
B9DFG0	66.758	27218	Delta1-pyrroline-5-carboxylate synthase 1
Q9SV20	106.08	26042	Coatomer subunit beta-2
Q8L785	119.77	24797	Glycine--tRNA ligase
Q0WNZ5	90.593	22521	5-methyltetrahydropteroyltriglutamate--homocysteine methyltransferase 3
A0A1P8B6K2	151.21	15151	Modifier of snc1
P18616	204.62	14412	DNA-directed RNA polymerase II subunit RPB1
A0A1P8B770	214.2	13059	G2484-1 protein
Q9SYP1	247.1	7823.5	DExH-box ATP-dependent RNA helicase DExH12
